# Supplementary material for: Computed tomography with 6-year follow-up demonstrates the evolution of HTLV-1 related lung injuries: A cohort study
Source: PLoS One. 2021 Dec 29;16(12):e0261864. doi: 10.1371/journal.pone.0261864 (PMC8716036; doi:10.1371/journal.pone.0261864)
Supplement: S1 File — (XLSX) [file pone.0261864.s001.xlsx]

## Sheet: Chest CT 
Name	Sex	Clin Form 1	Clin Form 2	Parench bands 1	Parench bands 2	Fibrosis 2	Fibrosis 2	Sept Tick 1	Sept Tick 2	Pleur Tick 1	Pleur Tick 2	GG opacity 1	GG opacity 2	BC 1	BC 2	CN 1	CN 2	Pulm Cyst 1	Pulm Cyst	Mosaic patt 1	Mosaic patt 2	Total1	Total2
#1	2	Asy	Asy	0	1	0	0	0	0	0	0	0	0	0	0	0	1	0	0	0	0	0	2
#2	2	TSP/HAM	TSP/HAM	0	0	0	0	0	0	0	0	0	0	0	0	0	1	0	0	0	0	0	1
#3	2	TSP/HAM	TSP/HAM	0	0	0	0	0	0	1	0	0	0	0	0	1	1	1	0	0	0	3	1
#4	1	TSP/HAM	TSP/HAM	0	0	0	0	1	0	0	0	0	0	1	0	0	0	0	0	0	0	2	0
#5	1	Asy	Asy	0	0	0	0	0	0	0	0	0	0	0	0	0	1	0	1	0	0	0	2
#6	2	TSP/HAM	TSP/HAM	0	1	0	0	0	0	0	0	0	0	0	0	0	1	0	0	0	0	0	2
#7	2	TSP/HAM	TSP/HAM	0	0	0	0	0	0	0	0	0	0	0	1	0	1	0	0	0	0	0	2
#8	1	TSP/HAM	TSP/HAM	0	0	0	0	0	0	0	0	1	1	0	1	0	1	0	0	0	0	1	3
#9	1	TSP/HAM	TSP/HAM	1	0	1	0	0	0	0	0	0	0	0	0	0	0	0	0	0	0	2	0
#10	1	TSP/HAM	TSP/HAM	1	0	1	0	1	0	0	0	0	0	0	0	0	1	0	0	0	0	3	1
#11	2	TSP/HAM	TSP/HAM	0	0	0	0	0	0	0	0	0	0	1	0	1	1	1	1	0	0	3	2
#12	2	TSP/HAM	TSP/HAM	1	1	1	0	0	0	0	0	0	1	0	0	1	1	0	0	0	0	3	3
#13	2	Asy	TSP/HAM	0	0	0	0	0	0	0	0	0	0	0	1	0	0	0	0	0	0	0	1
#14	2	TSP/HAM	TSP/HAM	0	0	0	0	0	0	0	0	0	0	0	0	0	0	0	0	0	0	0	0
#15	2	TSP/HAM	TSP/HAM	1	0	1	0	1	0	0	0	0	0	1	0	1	0	0	0	0	1	5	1
#16	2	Asy	TSP/HAM	0	0	0	0	0	0	0	0	0	0	0	0	0	0	0	0	0	0	0	0
#17	2	Asy	TSP/HAM	0	0	0	0	0	0	0	0	1	1	0	1	0	0	0	0	0	0	1	2
#18	2	TSP/HAM	TSP/HAM	0	0	0	0	0	0	0	0	0	1	0	0	0	0	0	0	0	1	0	2
#19	2	TSP/HAM	TSP/HAM	1	0	1	0	0	0	0	0	1	1	1	1	1	0	1	0	0	0	6	2
#20	2	TSP/HAM	TSP/HAM	0	0	0	0	0	0	0	0	0	0	0	0	0	1	0	0	0	0	0	1
#21	1	Asy	TSP/HAM	0	0	0	1	0	0	0	0	0	0	1	1	0	0	0	0	0	0	1	2
#22	1	TSP/HAM	TSP/HAM	1	0	1	0	1	0	1	0	0	0	1	1	0	1	0	0	0	1	5	3
#23	2	TSP/HAM	TSP/HAM	1	0	1	0	0	0	1	1	0	1	1	1	0	1	0	0	0	0	4	4
#24	2	Asy	TSP/HAM	0	1	0	0	0	0	0	0	0	1	0	1	0	1	0	0	0	0	0	4
#25	2	TSP/HAM	TSP/HAM	1	0	1	0	0	0	1	0	0	0	1	1	1	1	0	0	1	0	5	2
#26	2	Asy	Asy	0	0	0	0	0	0	0	1	0	0	0	1	0	0	0	0	0	0	0	2
#27	2	Asy	Asy	1	1	1	0	0	0	0	0	0	1	1	1	1	0	0	0	0	0	4	3
#28	2	Asy	Asy	0	0	0	0	0	0	0	0	0	0	0	0	0	0	0	0	0	0	0	0

## Sheet: Spirometry
Nome	Sex	Clin Form1	Clin Form 2	Pulm Funct 1	Pulm Funct 2	VC 1	VC 2	Prev	Limite	FVC 1	FVC 2	Prev	Limite	FEV1 1	FEV1 2	Prev	Limite	FEV1/FVC 1	FEV1/ FVC 2	Prev	Limite	FEF 25-75 1	FEF 25-75 2	Prev	Limite	FEF25-75/FVC 1	FEF25-75/FVC 2	Prev	Limite	TEF 25-75 1	TEF 25-75 2	Prev	Limite	FEFmáx 1	FEFmáx 2	Prev	Limite	FEF50% 1	FEF50% 2	Prev	Limite	FEF75% 1	FEF75% 2	Prev	Limite	MVV 1	MVV 2	Prev
#1	2	Asy	Asy	Normal	Normal	2.74	2.69	3.34	2.7	3.24	3.1	3.34	2.7	2.84	2.49	2.79	2.18	87.89	92.6	83.36	74.86	3.41	2.41	2.83	1.61	1.05	0.777419	0.85	0.6	0.48		0.52	0.82	7.47		7.17	5.38	3.74		3.53	1.98	1.81		1.15	0.61	105.23		103.05
#2	2	TSP/HAM	TSP/HAM	Normal	FR	2.8	2.72	3.02	2.38	2.72	2.71	3.02	2.38	2.35	2.26	2.49	1.88	86.16	83.46	82.2	73.7	2.74	2.64	2.43	1.38	1	0.97417	0.8	0.57	0.5	0.51	0.57	0.9	5.97	6.04	6.78	5.08	3.3	3.91	3.14	1.76	1.1	0.83	0.9	0.48	82.95	83.66	9.05
#3	2	TSP/HAM	TSP/HAM	Normal	FR	2.43	3.03	2.78	2.14	2.87	3.18	2.78	2.14	2.5	2.73	2.36	2.75	87.19	85.75	84.27	75.77	2.91	3.05	2.48	1.42	1.01	0.959119	0.89	0.66	0.49	0.52	0.54	0.85	6.14	5.02	6.38	4.79	3.37	4.32	3.18	1.78	1.27	1.62	0.96	0.51	92.46	72.71	87.26
#4	1	TSP/HAM	TSP/HAM	R	Normal	3.45	4.14	4.39	3.49	3.5	3.96	4.39	3.49	3.16	3.42	3.7	2.94	90.45	86.42	84.27	76.67	4.11	3.56	4.11	2.42	1.17	0.89899	0.94	0.69	0.43	0.56	0.54	0.91	7.44	6.96	10.75	8.17	4.54	4.01	5.01	3.01	2.28	1.78	1.71	1.03	107.67	110.22	137.04
#5	1	Asy	Asy	Normal	OBS	3.64	4.12	4.05	3.15	3.87	3.92	4.05	3.15	3.18	3	3.38	2.62	82.31	76.52	83.02	75.42	3.22	2.43	3.56	2.1	0.83	0.619898	0.88	0.66	0.6	0.81	0.59	1	7.72	8.78	10.34	7.86	4.05	3.36	4.49	2.69	1.55	0.84	1.37	0.82	114.03	111.07	124.9
#6	2	TSP/HAM	TSP/HAM	Normal	Normal	2.73	2.95	2.88	2.24	2.86	3.07	2.88	2.24	2.42	2.48	2.4	1.79	84.57	81.08	83.07	74.57	3.22	2.81	2.42	1.38	1.12	0.915309	0.84	0.61	0.44	0.54	0.56	0.89	6.51	6.06	6.56	4.92	4.67	4.49	3.13	1.75	1.02	0.86	0.91	0.48	83.95	91.5	88.91
#7	2	TSP/HAM	TSP/HAM	Normal	Normal	2.6	2.28	2.68	2.04	2.85	2.22	2.68	2.04	2.4	1.83	2.16	1.55	84.21	82.27	80.42	71.92	3.22	2.13	2.09	1.19	1.12	0.959459	0.77	0.58	0.44	0.52	0.64	1	6.51	5.57	6.46	4.84	4.53	2.84	2.8	1.57	1.08	0.65	0.71	0.38	86.95	67.64	79.96
#8	1	TSP/HAM	TSP/HAM	Normal	Normal	5.07	5.84	4.43	3.53	5.74	5.72	4.43	3.53	4.48	4.78	3.64	2.88	78.01	83.64	81.99	74.39	4.15	4.43	3.61	2.13	0.73	0.774476	0.81	0.6	0.69	0.62	0.59	0.99	9.13	9.46	10.74	8.16	5.8	5.13	4.54	2.72	1.42	2.08	1.4	0.84	165.61	176.9	134.58
#9	1	TSP/HAM	TSP/HAM	R	FR	3.22	3.94	4.45	3.55	2.5	4.03	4.45	3.55	1.91	3.21	3.55	2.79	76.58	79.45	79.52	71.92	1.62	2.89	3.2	1.89	0.64	0.717122	0.71	0.53	0.77	0.7	0.63	1.07	4.45	6.72	10.74	8.16	2.41	3.29	4.14	2.48	0.5	1.36	1.16	0.7	70.78	114.55	141.54
#10	1	TSP/HAM	TSP/HAM	Normal	Normal	3.78	3.17	4.25	3.35	3.58	3.36	4.25	3.35	2.99	2.86	3.57	2.81	83.54	90.2	83.65	76.05	3.33	3.34	3.84	2.27	0.93	0.994048	0.9	0.68	0.54		0.56	0.95	6.75		10.58	8.04	4.37		4.76	2.86	1.38		1.54	0.92	108.04		132.06
#11	2	TSP/HAM	TSP/HAM	OBS	OBS	2.23	2.16	3.13	2.49	2.23	2.3	3.13	2.49	1.17	1.3	2.48	1.87	52.47	56.25	79.01	70.51	0.41	0.25	2.22	1.27	0.18	0.108696	0.71	0.51	2.7	2.08	0.64	1	3.19	2.74	7.09	5.32	0.55	0.72	2.96	1.66	0.2	0.21	0.76	0.4	43.22	47.95	100.28
#12	2	TSP/HAM	TSP/HAM	OBS	R	1.85	1.55	2.83	2.19	1.98	1.63	2.83	2.19	1.47	1.26	2.38	1.77	74.52	77.74	83.67	75.17	1.08	1.06	2.45	1.4	0.54	0.650307	0.87	0.63	0.91	0.77	0.55	0.87	4.52	4.46	6.47	4.85	1.44	1.38	3.15	1.77	0.44	0.36	0.94	0.5	54.55	46.44	88.09
#13	2	Asy	TSP/HAM	Normal	Normal	3.35	2.92	2.97	2.33	3.26	3.27	2.97	2.33	2.57	2.65	2.46	1.85	78.79	81.13	82.34	73.84	2.33	2.55	2.41	1.37	0.71	0.779817	0.81	0.58	0.7	0.64	0.57	0.9	6.15	6.72	6.72	5.04	3.13	3.37	3.12	1.75	0.82	0.84	0.9	0.48	87.99	98.01	90.89
#14	2	TSP/HAM	TSP/HAM	Normal	OBS	2.8	3.55	2.72	2.08	2.87	2.7	2.72	2.08	2.27	1.87	2.25	1.64	79.04	69.06	82.27	73.77	2.2	1.21	2.24	1.28	0.76	0.448148	0.82	0.62	0.64	1.12	0.59	0.93	4	4.96	6.4	4.8	2.95	1.37	2.95	1.65	0.82	0.5	0.81	0.43	83.84	69.04	107.12
#15	2	TSP/HAM	TSP/HAM	Normal	FR	2.26	2.99	2.73	2.09	2.61	2.88	2.73	2.09	2.13	2.44	2.19	1.58	81.37	84.89	80.28	71.78	2.22	2.19	2.1	1.2	0.85	0.760417	0.77	0.57	0.59	0.62	0.64	1	3.92	3.79	6.52	4.89	2.46	2.96	2.82	1.58	0.98	0.95	0.72	0.38	70.45	90.43	81.13
#16	2	Asy	TSP/HAM	Normal	Normal	2.12	2.45	2.43	1.79	2.16	2.23	2.43	1.79	1.81	2.1	2.05	1.44	83.87	94.14	83.4	74.9	2.44	3.17	2.16	1.23	1.12	1.42152	0.89	0.69	0.44	0.35	0.59	0.93	4.89	4.89	5.99	4.99	3.2	3.69	2.86	1.6	0.81	1.73	0.78	0.41	66.93	77.81	107.88
#17	2	Asy	TSP/HAM	Normal	Normal	2.98	2.89	3.16	2.52	3.04	2.89	3.16	2.52	2.38	2.47	2.61	2	78.28	85.42	82.39	73.89	2.07	2.87	2.55	1.45	0.68	0.99308	0.8	0.57	0.73	0.5	0.56	0.88	5.24	5.75	6.96	5.22	2.85	3.61	3.26	1.83	0.9	1.09	0.97	0.52	96.31	85.99	111.44
#18	2	TSP/HAM	TSP/HAM	Normal	FR	2.09	1.75	2.53	1.89	2.19	1.47	2.53	1.89	1.8	1.18	2.01	1.4	82.34	80.07	79.62	71.12	1.7	1.06	1.96	1.12	0.77	0.721088	0.77	0.59	0.65	0.69	0.66	1.04	3	3.49	6.32	4.74	1.75	1.87	2.67	1.5	1.03	0.3	0.65	0.34	46.1	43.55	74.3
#19	2	TSP/HAM	TSP/HAM	Normal	FR	3.29	3.44	3.67	3.03	3.2	2.96	3.67	3.03	2.47	2.27	2.97	2.36	77.2	76.84	80.55	72.05	2.17	2.08	2.71	1.55	0.67	0.702703	0.74	0.51	0.72	0.71	0.56	0.89	3.2	3.37	7.73	5.79	2.86	2.74	3.44	1.93	0.98	0.77	1.03	0.55	85	84.1	109.82
#20	2	TSP/HAM	TSP/HAM	Normal	Normal	2.68	3.28	3.07	2.43	2.56	2.62	3.07	2.43	2.1	2.48	2.5	1.89	82.08	94.48	81.15	72.65	2.14	3.79	2.36	1.35	0.83	1.44656	0.77	0.55	0.6	0.35	0.59	0.93	4.94	5.21	6.9	5.18	3.61	5.14	3.08	1.73	0.64	1.71	0.86	0.45	77.77	56.91	92.53
#21	1	Asy	TSP/HAM	Normal	Normal	4.49	4.93	4.09	3.19	4.69	4.59	4.09	3.19	4.01	4.12	3.25	2.49	85.46	89.75	79.41	71.81	4.4	4.82	3.02	1.78	0.93	1.05011	0.74	0.56	0.53	0.47	0.66	1.11	8.94	5.8	10.37	7.88	5.29	5.18	3.96	2.37	2.11	3.09	1.06	0.64	148.33	148.37	120.28
#22	1	TSP/HAM	TSP/HAM	R	R	2.04	2.79	4.34	3.44	2.47	2.51	4.34	3.44	2.37	2.33	3.44	2.68	95.79	92.8	79.1	71.5	3.37	4.15	3.09	1.82	1.36	1.65	0.71	0.53	0.37		0.65	1.09	3.89		10.62	8.07	3.42		4.03	2.42	2.88		1.1	0.66	67.01	85.6	127.15
#23	2	TSP/HAM	TSP/HAM	Normal	Normal	2.52	2.36	2.41	1.77	2.31	2.21	2.41	1.77	1.97	1.74	1.89	1.28	85.21	78.67	78.67	70.17	2.2	1.68	1.87	1.06	0.95	0.760181	0.77	0.6	0.52	0.66	0.69	1.08	5.8	5.72	6.26	4.69	2.78	2.59	2.58	1.44	0.85	0.44	0.6	0.32	72.71	63.42	69.79
#24	2	Asy	TSP/HAM	R	R	2.22	2.5	3.02	2.38	2.05	1.5	3.02	2.38	1.9	1.03	2.49	1.88	92.92	68.67	82.2	73.7	2.84	0.79	2.43	1.38	1.38	0.526667	0.8	0.58	0.36	0.94	0.57	0.9	6.1	1.84	6.78	5.08	4.34	1.12	3.14	1.76	0.99	0.39	0.9	0.48	65.71	38.04	92.05
#25	2	TSP/HAM	TSP/HAM	Normal	Normal	2.81	2.84	3.29	2.65	2.81	2.72	3.29	2.65	2.15	2.26	2.76	2.15	76.77	83.11	83.95	75.45	1.85	2.35	2.88	1.64	0.65	0.863971	0.88	0.62	0.75	0.58	0.51	0.8	4.03	5.45	7.09	5.32	2.36	3.13	3.57	2	1	0.98	1.19	0.63	76.66	76.89	102.23
#26	2	Asy	Asy	Normal	Normal	2.32	1.98	2.56	1.92	2.04	1.65	2.56	1.92	1.81	1.45	2.06	1.45	88.76	87.86	80.39	71.89	2.57	1.87	2.02	1.15	1.25	1.13333	0.79	0.6	0.4	0.44	0.65	1.01	4.8	5.16	6.31	4.73	3.4	2.53	2.73	1.53	1.03	0.71	0.68	0.36	61.38	53.58	76.14
#27	2	Asy	Asy	Normal	Normal	3.01	2.7	3.1	2.46	2.7	2.77	3.1	2.46	2.52	2.49	2.61	2	93.15	89.96	83.9	75.4	4.03	4.48	2.7	1.54	1.49	1.61733	0.87	0.63	0.34	0.31	0.53	0.83	6.25	6.74	6.82	5.12	4.65	5.39	3.4	1.9	1.86	1.76	1.08	0.57	93.09	92.17	96.49
#28	2	Asy	Asy	Normal	Normal	2.87	2.49	2.89	2.25	3.18	2.5	2.89	2.25	2.7	2.09	2.39	1.78	84.86	83.86	82.62	74.12	3.55	2.8	2.38	1.36	1.11	1.12	0.82	0.6	0.45	0.45	0.57	0.9	8.12	5.31	6.59	4.94	4.58	3.65	3.09	1.73	1.14	0.89	0.88	0.47	111.5	77.48	88.57
